# Supplementary material for: Integrated Approach for the Optimization of the Sustainable Extraction of Polyphenols from a South American Abundant Edible Plant: Neltuma ruscifolia
Source: Foods. 2025 Aug 22;14(17):2927. doi: 10.3390/foods14172927 (PMC12427733; doi:10.3390/foods14172927)
Supplement: Supplementary file 1 [file foods-14-02927-s001.zip]

Archive with 1 entries (1 files):
- foods-3810822-supplementary.pdf
